# Supplementary material for: Mapping landscape ecological patterns using numeric and categorical maps
Source: PLoS One. 2023 Nov 15;18(11):e0291697. doi: 10.1371/journal.pone.0291697 (PMC10651036; doi:10.1371/journal.pone.0291697)
Supplement: S2 File — (ZIP) [file pone.0291697.s002.zip]

Archive with 7 entries (6 files):
- S2_Example_Data_Rscripts/
- S2_Example_Data_Rscripts/clc3class.tif
- S2_Example_Data_Rscripts/GraySpatCon_Linux.R
- S2_Example_Data_Rscripts/GraySpatCon_Windows.R
- S2_Example_Data_Rscripts/gscinput.tif
- S2_Example_Data_Rscripts/GSC_Comparisons_Windows.R
- S2_Example_Data_Rscripts/readme.txt
